# Supplementary material for: The Role of Physical Fitness in the Relationship between Nut Consumption and Body Composition in Young Adults
Source: Nutrients. 2021 Jun 21;13(6):2126. doi: 10.3390/nu13062126 (PMC8234532; doi:10.3390/nu13062126)
Supplement: Supplementary file 1 [file nutrients-13-02126-s001.zip]

Archive with 1 entries (1 files):
- nutrients-1246066-supplementary.pdf
